# Supplementary material for: Low-Temperature Dried Alginate/Silica Hybrid Aerogel Beads with Tunable Surface Functionalities for Removal of Lead Ions from Water
Source: Gels. 2025 May 27;11(6):397. doi: 10.3390/gels11060397 (PMC12191618; doi:10.3390/gels11060397)
Supplement: Supplementary file 1 [file gels-11-00397-s001.zip]

Archive with 1 entries (1 files):
- gels-3646361-supplementary.mp4
